# Supplementary material for: High-Efficiency Expression and Purification of DNAJB6b Based on the pH-Modulation of Solubility and Denaturant-Modulation of Size
Source: Molecules. 2022 Jan 10;27(2):418. doi: 10.3390/molecules27020418 (PMC8781954; doi:10.3390/molecules27020418)
Supplement: Supplementary file 1 [file molecules-27-00418-s001.zip]

Archive with 1 entries (1 files):
- molecules-1512116-supplementary.pdf
